# Supplementary material for: Effect of Alternative Splicing Euchromatic Histone Lysine Methyltransferase 2 (EHMT2/G9A) on Spermatogenesis in Mongolian Horses
Source: Animals (Basel). 2025 Apr 11;15(8):1106. doi: 10.3390/ani15081106 (PMC12024092; doi:10.3390/ani15081106)
Supplement: Supplementary file 1 [file animals-15-01106-s001.zip]

Archive with 1 entries (1 files):
- animals-3389293-supplementary.xlsx
