# Supplementary material for: Effect of Alternative Splicing Euchromatic Histone Lysine Methyltransferase 2 (EHMT2/G9A) on Spermatogenesis in Mongolian Horses
Source: Animals (Basel). 2025 Apr 11;15(8):1106. doi: 10.3390/ani15081106 (PMC12024092; doi:10.3390/ani15081106)
Supplement: Supplementary file 1 [file animals-15-01106-s001.zip › animals-3389293-supplementary.xlsx]

## Sheet: Table S1
Primer design
Gene name	Primer sequence	Product length
Stra8-F	ggaggaagacgaggaggaagagg	23
Stra8-R	attccatgaggtcaggcaacaagg	24
CCNB2-F	tggtggactggctgggacaag	21
CCNB2-R	tcttccgagagactggctgaacc	23
CCNB1-F	gagccagagccacaaccagaac	22
CCNB1-R	tgggcttggagagggagtatcaac	24
FSH-F	cttcaaggagctggtgtacgagac	24
FSH-R	cagtgctgtcgctgttacatttgc	24
PPP2R5C-F	gtatagtcaagcgagcagcgtgag	24
PPP2R5C-R	cggtccttcttcggttctttctgg	24
YWHAZ-F	tcacaagcggagagcaaagtcttc	24
YWHAZ-R	gtcatcaccagcagcaacctcag	23
GAPDH-F	cgaccactttgtcaagctca	20
GAPDH-R	ggtcaagttgggacaagcat	20
